# Supplementary material for: The Effect of Sowing Date on the Biomass Production of Non-Traditional and Commonly Used Intercrops from the Brassicaceae Family
Source: Plants (Basel). 2025 Nov 30;14(23):3654. doi: 10.3390/plants14233654 (PMC12694068; doi:10.3390/plants14233654)
Supplement: Supplementary file 1 [file plants-14-03654-s001.zip]

Archive with 1 entries (1 files):
- plants-3942427-supplementary.xlsx
