# Supplementary material for: The Effect of Sowing Date on the Biomass Production of Non-Traditional and Commonly Used Intercrops from the Brassicaceae Family
Source: Plants (Basel). 2025 Nov 30;14(23):3654. doi: 10.3390/plants14233654 (PMC12694068; doi:10.3390/plants14233654)
Supplement: Supplementary file 1 [file plants-14-03654-s001.zip › plants-3942427-supplementary.xlsx]

## Sheet: ListS1
	2020	2021	2023
	Maršovec	Okrouhlé	U strouhy
Cox (%)	1.4	1.01	1.28
Humus (%)	2.42	1.73	2.21
N-NO3 (mg/kg)	11.4	15.8	20.8
N-NH4 (mg/kg)	0.6	1.5	1.6
N min (mg/kg)	12	17.3	22.4
N reserve (kg/ha)	47	67	87
P (mg/kg)	87	98	76
K (mg/kg)	163	118	127
Ca (mg/kg)	2326	2394	2046
Mg (mg/kg)	204	131	237
pH	6.56	6.81	6.26
Methods used:
Melich III
phosporus - spectrophotometrically
Ca, K, Mg - AAS (atomic absorption spectroscopy)
